# Supplementary material for: Associations of the Intake of Individual and Multiple Flavonoids with Metabolic Dysfunction Associated Steatotic Liver Disease in the United States
Source: Nutrients. 2025 Jan 7;17(2):205. doi: 10.3390/nu17020205 (PMC11768006; doi:10.3390/nu17020205)
Supplement: Supplementary file 1 [file nutrients-17-00205-s001.zip]

Archive with 1 entries (1 files):
- nutrients-3389900-supplementary.pdf
